# Supplementary material for: Marine medaka heat shock protein 90ab1 is a receptor for red-spotted grouper nervous necrosis virus and promotes virus internalization through clathrin-mediated endocytosis
Source: PLoS Pathog. 2020 Jul 8;16(7):e1008668. doi: 10.1371/journal.ppat.1008668 (PMC7371229; doi:10.1371/journal.ppat.1008668)
Supplement: S1 Table — (XLSX) [file ppat.1008668.s001.xlsx]

## Sheet: Sheet1
Table 1. Results of mass spectrometry analysis of the novel bands.
Number	Accession	Score	Mass (Da)	Matches	Sequences	emPAI	Protein description
1	H2M8S7	80	83479	13 (8)	11 (7)	0.31	Heat shock protein 90 alpha family class B member 1
2	H2MV36	19	174634	3 (1)	2 (1)	0.02	Centrosomal protein 170B
3	H2LE04	26	152233	3 (1)	2 (1)	0.02	Neuronal cell adhesion molecule
4	H2MS45	29	141574	6 (1)	4 (1)	0.02	Myosin IIIB
5	H2L7J6	26	87021	3 (1)	3 (1)	0.04	Echinoderm microtubule associated protein like 2
6	H2LKZ3	38	71268	3 (1)	3 (1)	0.05	Si:dkey-4p15.3
7	H2N2J1	26	56656	3 (1)	3 (1)	0.06	BAI1 associated protein 2
8	H2M9X0	27	53211	6 (1)	2 (1)	0.06	NIMA-related kinase 2
9	H2ML07	31	49619	3 (1)	3 (1)	0.07	Zgc:65851
10	H2MZV0	78	46433	6 (4)	3 (1)	0.07	Keratin, type 1, gene 19d
11	H2LPB2	38	44675	2 (1)	2 (1)	0.07	Otolin 1b
12	H2L411	24	18928	3 (1)	1 (1)	0.18	Uncharacterized protein
13	H2LVU6	19	17774	8 (1)	1 (1)	0.19	Uncharacterized protein
14	H2M9R3	46	15611	6 (2)	2 (2)	0.48	Histone H2A
15	H2N2L7	27	13566	3 (1)	1 (1)	0.25	Uncharacterized protein
16	H2LF52	28	203621	5 (1)	5 (1)	0.02	Uncharacterized protein
