# Supplementary material for: Marine medaka heat shock protein 90ab1 is a receptor for red-spotted grouper nervous necrosis virus and promotes virus internalization through clathrin-mediated endocytosis
Source: PLoS Pathog. 2020 Jul 8;16(7):e1008668. doi: 10.1371/journal.ppat.1008668 (PMC7371229; doi:10.1371/journal.ppat.1008668)
Supplement: S2 Table — (XLSX) [file ppat.1008668.s002.xlsx]

## Sheet: sheet1
Table S1. The sequence and PCR efficiency of primers used in this study.
Genes	primer 5’	primer 3’
CP-qRT-PCR	GTCGGCTGATACTCCTGTGTG	CTCCAGTTCCAAGGCTGTAGT
MmHSP90ab1-qRT-PCR	CCACTCCAACCGCATCTACA	TCGTCGTCAGCATCTCCTTC
pCMV-Flag/pCMV-Myc-CP	GGAATTCGGGTACGCAAAGGTGAGAAGAAAT	ACGCGTCGACTTAGTTTCCCGAGTCAACCCTG
pCMV-Flag/pCMV-Myc-MmHSC70	GGGGTACCTCTAAGGGACCGGCTGTAGGA	AAGGAAAAAAGCGGCCGCTTAGTCAACTTCTTCAATGGT
pCMV-Flag-BsHSP90ab1	GGAATTCGGCCTGAAGAAATGCACCAAGAT	CCGCTCGAGCGGTTAGTCGACTTCTTCCATACGAG
pCMV-Flag-Mmclathrin	GCCCGAGCTCAGATCCTGCCTATCCGC	GGTACTCACATGCCGTAGCCGAAGCTG
pCMV-Flag-LjHSP90ab1	GGAATTCGGCCTGAAGAAATGCACCAAGAG	CCGCTCGAGCGGTTAATCAACTTCTTCCATGCG
pCMV-Flag-MmHSP90ab1	GGAATTCAGATGCCTGAAGAAATGCACC	CCGCTCTTAGTCGACCTCTTCCATGCG
pCMV-Flag-MmHSP90-C-(540-726aa)	GGAATTCGGGGCCTGGAGCTGCCAGAGGAT	GGGGTACCTTAGTCGACCTCTTCCATGCG
pCMV-Flag-MmHSP90-M-(284-539aa)	ACGCGTCGACCAAGACCAAGCCCATCTGGACC	GGGGTACCTTACTCTTTGGTGACAGAAAC
pCMV-Flag-MmHSP90-MC-(221-726aa)	CTTATGCGTGACAAGGAGATCAGCGATG	GGGGTACCTTAGTCGACCTCTTCCATGCG
pCMV-Flag-MmHSP90-N-(1-221aa)	GGAATTCGGCAGATGCCTGAAGAAATGCACC	ACGCGTCGACTCACTCTTTCTCCACAAACAG
pCMV-Flag-MmHSP90-NC-(1-283aa)	GGAATTCGGCAGATGCCTGAAGAAATGCACC	AACAGGGTGATGGGGTAGCCAAT
pCMV-Flag-MmHSP90-NC-(540-726aa)	TACCCCATCACCCTGTTTCTGTCACCAAAGAG	GGGGTACCTTAGTCGACCTCTTCCATGCG
pCMV-Flag-MmHSP90-NM-(1-539aa)	GGAATTCGGCAGATGCCTGAAGAAATGCACC	GATCCCCGCGGCCGCGGTACTTACTCTTTGGTGACAGAAAC
pCMV-Myc-CP-ΔARM-(34-338aa)	GGAATTCGGCGCACTGACGCACCTGTGTCTA	ACGCGTCGACTTAGTTTCCCGAGTCAACCCTG
pCMV-Myc-CP-Δarm-(1-33aa)	GGAATTCGGGTACGCAAAGGTGAGAAGAAAT	ATTACTACGCCGACGATTGTT
pCMV-Myc-CP-Δarm-(52-338aa)	AACAATCGTCGGCGTAGTAATACCAATGACGTCCATCTCTCA	ACGCGTCGACTTAGTTTCCCGAGTCAACCCTG
pCMV-Myc-CP-ΔLR-(1-213aa)	GGAATTCGGGTACGCAAAGGTGAGAAGAAAT	ACGCGTCGACTTGAGCGTTCCATCTCTTGAG
pCMV-Myc-CP-ΔLR-(221-338aa)	GTTCCATCTCTTGAGCCCATCATGACACAAGG	ACGCGTCGACTTAGTTTCCCGAGTCAACCCTG
pCMV-Myc-CP-ΔP-(1-220aa)	GGAATTCGGGTACGCAAAGGTGAGAAGAAAT	GGAATTCCCATCATGACACAAGGTTCC
pCMV-Myc-CP-ΔS-(1-51aa)	GGAATTCGGGTACGCAAAGGTGAGAAGAAAT	ACGCGTCGACTGTAACTGGATTTGGACGTGGG
pCMV-Myc-CP-ΔS-(214-338aa)	GATTTGGACGTGGGACACCTGAAGAGACTACCGCT	ACGCGTCGACTTAGTTTCCCGAGTCAACCCTG
pEGFP-CP	GGAATTCGATGGTACGCAAAGGTGAGAAGAAAT	ACGCGTCGACGTTTCCCGAGTCAACCCTG
pEGFP-MmHSP90ab1	GGAATTCATGCAGATGCCTGAAGAAATGC	CCGCTCGTCGACCTCTTCCATGCGTGA
pET-32a(+)-CP	CGGGATCCCAGGTACGCAAAGGTGAGAAGAAAT	CCGCTCGAGTGTCGTTTCCCGAGTCAACCCTG
pET-32a(+)-MmHSP90ab1	CGGGATCCCAGATGCCTGAAGAAATGC	CCGCTCGAGTGTCGACCTCTTCCATGCGTGA
pET-32a(+)-MmHSP90-NM-(1-539aa)	CGGGATCCCAGATGCCTGAAGAAATGC	GATCCCCGCGGCCGCGGTACTTACTCTTTGGTGACAGAAAC
RDRP-qRT-PCR	GCTTTATGCGTGAGTGCGTC	GCTGTTTCCGTCTGTTGTGAG
β-actin-qRT-PCR	TTCAACAGCCCTGCCATGTA	CCTCCAATCCAGACAGAGTATT
CP (-)-RT-PCR	CGGTAGTCTCTTCAGGTGTCTC	ACAATCGTCGGCGTAGTAATC
18S rRNA	CGGCTACCACATCCAAGGAA	GCTGGAATTACCGCGGCT
